# Supplementary material for: Comparison of total and cytoplasmic mRNA reveals global regulation by nuclear retention and miRNAs
Source: BMC Genomics. 2012 Oct 30;13:574. doi: 10.1186/1471-2164-13-574 (PMC3495644; doi:10.1186/1471-2164-13-574)
Supplement: Additional file 5 — Table S1. Spearman correlation for differentially and not differentially detected genes in all three cell lines. [file 1471-2164-13-574-S5.xlsx]

## Sheet: Sheet1
Set	Spearman Correlation coefficient (total RNA vs protein aboundance)	Spearman Correlation coefficient (cytoplasmic RNA vs protein aboundance)	Significantly different correlation coefficient?	p-value	Sample size
Tot>Cyt	0.5227	0.533	no	0.544	3413
Tot<Cyt	0.4926	0.4867	no	0.786	2449
No differential detection	0.543	0.5494	no	0.586	7150
All genes	0.5244	0.5289	no	0.66	9980
