# Supplementary material for: Comparison of total and cytoplasmic mRNA reveals global regulation by nuclear retention and miRNAs
Source: BMC Genomics. 2012 Oct 30;13:574. doi: 10.1186/1471-2164-13-574 (PMC3495644; doi:10.1186/1471-2164-13-574)
Supplement: Additional file 6 — Table S2. Summary of information from the sequencing run. [file 1471-2164-13-574-S6.xlsx]

## Sheet: Sheet1
Sample	Prep.	Flow Cell	Lane	Multi-plex Tag	Amount (pmol)	Cluster Density (K*/mm2)	Clusters Passed Filter (K*/mm2)	Clusters Passed Filter (%)	#Reads Passed Filter (M*)	%Q>30
U-2 OS_1	Total RNA	A	1	8	7	548	380.4	69.4	34.3	65.3
U-251MG_1	Total RNA	A	1	10	7	548	380.4	69.4	34.6	65.3
U-2 OS_2	Total RNA	A	2	8	7	650	426.3	65.6	35.5	64.2
U-251MG_2	Total RNA	A	2	10	7	650	426.3	65.6	41.8	64.2
U-2 OS_3	Total RNA	A	3	8	7	650	424.8	65.4	40.3	64.4
A-431_1	Total RNA	A	3	10	7	650	424.8	65.4	36.6	64.4
U-2 OS_4	Total RNA	A	4	8	7	657	428.8	65.3	42.9	64.4
A-431_2	Total RNA	A	4	10	7	657	428.8	65.3	35	64.4
U-251MG_3	Total RNA	A	5	8	7	639	425	66.5	30.2	65.6
A-431_3	Total RNA	A	5	10	7	639	425	66.5	46.9	65.6
U-251MG_4	Total RNA	A	6	8	7	697	442	63.4	44.2	65.8
A-431_4	Total RNA	A	6	10	7	697	442	63.4	36	65.8
U-251MG_1	Cytplasmic RNA	A	7	2	7	654	434.2	66.4	40	66.9
U-2 OS_2	Cytplasmic RNA	A	8	1	7	650	424.2	65.3	40	65.2
U-251MG_2	Cytplasmic RNA	A	8	2	7	650	424.2	65.3	37.1	65.2
U-2 OS_3	Cytplasmic RNA	B	1	1	7	726	460.2	63.4	37.7	66.1
A-431_1	Cytplasmic RNA	B	1	2	7	726	460.2	63.4	45.9	66.1
U-2 OS_4	Cytplasmic RNA	B	2	1	7	787	463.7	58.9	40	65.2
A-431_2	Cytplasmic RNA	B	2	2	7	787	463.7	58.9	44.3	65.2
U-251MG_3	Cytplasmic RNA	B	3	1	7	747	462.2	61.9	41	65.3
A-431_3	Cytplasmic RNA	B	3	2	7	747	462.2	61.9	43	65.3
U-251MG_4	Cytplasmic RNA	B	4	1	7	678	444.7	65.6	39.8	67.6
A-431_4	Cytplasmic RNA	B	4	2	7	678	444.7	65.6	40.9	67.6
*K=103, M=106
