# Supplementary material for: Comparison of total and cytoplasmic mRNA reveals global regulation by nuclear retention and miRNAs
Source: BMC Genomics. 2012 Oct 30;13:574. doi: 10.1186/1471-2164-13-574 (PMC3495644; doi:10.1186/1471-2164-13-574)
Supplement: Additional file 7 — Table S3. Reads assigned to features using HTSeq. [file 1471-2164-13-574-S7.xlsx]

## Sheet: Sheet1
Sample	Preparation	Mapped Reads (M*)	No Feature (M*)	Ambigous (K*)	Not Unique (M*)	Unique Read Counts (M*)
U-2 OS_1	Total RNA	34.3	4.6	5.5	4.1	21.8
U-251MG_1	Total RNA	34.6	4.1	6	3.8	23.2
U-2 OS_2	Total RNA	35.5	4.8	5.7	4.2	22.3
U-251MG_2	Total RNA	41.8	4.9	7.6	4.6	29.4
U-2 OS_3	Total RNA	40.3	5.6	6.7	4.9	25.9
A-431_1	Total RNA	36.6	4.4	6.5	4.3	25.5
U-2 OS_4	Total RNA	42.9	5.8	7	5.2	27.6
A-431_2	Total RNA	35	4.2	6.2	4.1	24.1
U-251MG_3	Total RNA	30.2	3.6	5	3.3	19.9
A-431_3	Total RNA	46.9	5.8	8	5.5	32.3
U-251MG_4	Total RNA	44.2	5.1	8	4.9	30.8
A-431_4	Total RNA	36	4.3	6.2	4.2	24.8
U-251MG_1	Cytplasmic RNA	40	5.4	7.6	4.9	28.3
U-2 OS_2	Cytplasmic RNA	40	5.7	7	5.3	26
U-251MG_2	Cytplasmic RNA	37.1	5	7.1	4.6	26
U-2 OS_3	Cytplasmic RNA	37.7	5.8	6.6	5	25.9
A-431_1	Cytplasmic RNA	45.9	6.3	8.4	5.9	32.4
U-2 OS_4	Cytplasmic RNA	40	5.9	6.9	5.2	27.6
A-431_2	Cytplasmic RNA	44.3	6.2	8	5.8	31.1
U-251MG_3	Cytplasmic RNA	41	5.8	7.6	5.3	28.2
A-431_3	Cytplasmic RNA	43	6.2	7.7	5.6	29.8
U-251MG_4	Cytplasmic RNA	39.8	5.3	7.6	5	27.8
A-431_4	Cytplasmic RNA	40.9	5.5	7.6	5.5	28.9
*K=103, M=106
