# Supplementary material for: Comparison of total and cytoplasmic mRNA reveals global regulation by nuclear retention and miRNAs
Source: BMC Genomics. 2012 Oct 30;13:574. doi: 10.1186/1471-2164-13-574 (PMC3495644; doi:10.1186/1471-2164-13-574)
Supplement: Additional file 8 — Table S4. Estimation of intergenic expressions levels within replicates based on RPKM. [file 1471-2164-13-574-S8.xlsx]

## Sheet: Sheet1
Sample	Preparation	Cut-Off (RPKM)	No. of Genes Surpassing Cut-Off (K*)
U-2 OS_1	Total RNA	0.08	14.9
U-251MG_1	Total RNA	0.07	13.6
U-2 OS_2	Total RNA	0.086	14.8
U-251MG_2	Total RNA	0.061	13.7
U-2 OS_3	Total RNA	0.079	15.1
A-431_1	Total RNA	0.066	13.5
U-2 OS_4	Total RNA	0.073	15.1
A-431_2	Total RNA	0.067	13.5
U-251MG_3	Total RNA	0.084	13.5
A-431_3	Total RNA	0.067	13.6
U-251MG_4	Total RNA	0.062	13.9
A-431_4	Total RNA	0.067	13.4
U-251MG_1	Cytoplasmic RNA	0.071	14
U-2 OS_2	Cytoplasmic RNA	0.072	15.4
U-251MG_2	Cytoplasmic RNA	0.074	13.9
U-2 OS_3	Cytoplasmic RNA	0.074	15.4
A-431_1	Cytoplasmic RNA	0.07	13.8
U-2 OS_4	Cytoplasmic RNA	0.071	15.3
A-431_2	Cytoplasmic RNA	0.072	13.8
U-251MG_3	Cytoplasmic RNA	0.071	14.1
A-431_3	Cytoplasmic RNA	0.073	13.8
U-251MG_4	Cytoplasmic RNA	0.07	14.1
A-431_4	Cytoplasmic RNA	0.071	13.8
*K=103
